# Supplementary material for: A DIY Fabrication Approach for Ultra-Thin Focus-Tunable Liquid Lens Using Electrohydrodynamic Pump
Source: Micromachines (Basel). 2021 Nov 26;12(12):1452. doi: 10.3390/mi12121452 (PMC8706613; doi:10.3390/mi12121452)
Supplement: Supplementary file 1 [file micromachines-12-01452-s001.zip]

Archive with 3 entries (3 files):
- micromachines-1464111-supplementary .pdf
- Side view.mp4
- Vertical view.mp4
